# Supplementary material for: Novel approach for reconstruction of the three-dimensional biliary system in decellularized liver scaffold using hepatocyte progenitors
Source: PLoS One. 2024 Feb 15;19(2):e0297285. doi: 10.1371/journal.pone.0297285 (PMC10868823; doi:10.1371/journal.pone.0297285)
Supplement: S1 Data — (XLSX) [file pone.0297285.s001.xlsx]

## Sheet: Viability Count
	Viability	average			Cell count(×10^6)
	79.4			1	0.8
	81			1	5.4
	67			1	2
	90			1	0.8
	88			1	1
	87			1	1.6
	89			1	0.7
		83.1		1	1.75	1.75
		Isolation①	Isolation②	Isolation③	Isolation④	Isolation⑤	Isolation⑥	Isolation⑦
	Viability (%)	79.4	81	67	90	88	87	88.4
	Cell count (×10^8)	0.8	5.4	2	0.8	1	1.6	0.7

## Sheet: duct
		duct+	total duct	ratio
	1	4	6	66.6667
	2	4	7	57.1429
	3	2	4	50
	4	7	11	63.6364
	5	5	7	71.4286
	6	14	19	73.6842
				63.7598

## Sheet: intra,extraductal
		extra	intra	ratio
	1	6	21	28.5714
	2	25	17	147.059
	3	1	8	12.5
	4	6	53	11.3208
	5	52	25	208
	6	10	18	55.5556
				77.1678

## Sheet: CK19 cell
		CK19(+)	total cell count	ratio
	1	10	23	43.4783
	2	46	86	53.4884
	3	25	47	53.1915
				50.0527

## Sheet: Hep&Chol
Well	Well Position	Omit	Sample Name	Target Name	Task	Reporter	Quencher	Quantity	Quantity Mean	Quantity SD	RQ	RQ Min	RQ Max	CT	Target Name	ΔCT	ΔΔCT	log	result	base		Ct Mean	Ct SD	Delta Ct	Delta Ct Mean	Delta Ct SE	Delta Delta Ct	Automatic Ct Threshold	Ct Threshold	Automatic Baseline	Baseline Start	Baseline End	Comments	Custom1	Custom2	Custom3	Custom4	Custom5	Custom6	Tm1	Tm2	Tm3	MTP
1	A1	FALSE	Hepatocyte	ALB	UNKNOWN	SYBR	None							12.959	ALB	-5.66985	1.72357	-1.72357	0.302798	-7.39342		12.959						TRUE	0.0842197	TRUE	1	35								79.2637			N
2	A2	FALSE	Hepatocyte	SCTR	UNKNOWN	SYBR	None				1			30.1893	SCTR	11.5605	-1.34982	1.34982	2.5488	12.9103		30.1893			17.2303		0	TRUE	0.0451181	TRUE	1	35								83.0672	63.3668		Y
13	B1	FALSE	Hepatocyte	CYP7A1	UNKNOWN	SYBR	None				1			20.4661	CYP7A1	1.83719	0.537844	-0.537844	0.6888	1.29935		20.4661			7.50704		0	TRUE	0.216734	TRUE	1	35								79.1661			N
14	B2	FALSE	Hepatocyte	JAG1	UNKNOWN	SYBR	None				1			29.6307	JAG1	11.0018	1.15541	-1.15541	0.44894	9.8464		29.6307			16.6717		0	TRUE	0.333683	TRUE	1	35								84.4326			N
25	C1	FALSE	Hepatocyte	CYP27A1	UNKNOWN	SYBR	None				1			20.9357	CYP27A1	2.30678	-0.120712	0.120712	1.08727	2.42749		20.9357			7.97663		0	TRUE	0.232221	TRUE	1	35								83.6524			N
26	C2	FALSE	Hepatocyte	GAPDH	UNKNOWN	SYBR	None				1			16.9234	GAPDH	-1.70545	-1.01172	1.01172	2.01631	-0.693733		16.9234			3.9644		0	TRUE	0.16798	TRUE	1	35								80.434			N
37	D1	FALSE	Hepatocyte	CYP1A2	UNKNOWN	SYBR	None				1			18.7113	CYP1A2	0.0824528	-0.245203	0.245203	1.18526	0.327656		18.7113			5.7523		0	TRUE	0.147139	TRUE	1	35								78.8736			N
38	D2	FALSE	Hepatocyte	B-actin	UNKNOWN	SYBR	None				1			18.6289	B-actin	0	0	0	1	0		18.6289			5.66985		0	TRUE	0.307605	TRUE	1	35								83.3598			N
49	E1	FALSE	Hepatocyte	EpCAM	UNKNOWN	SYBR	None				1			25.6352	EpCAM	7.00636	-0.25355	0.25355	1.19214	7.25991		25.6352			12.6762		0	TRUE	0.320559	TRUE	1	35								81.2142			N
50	E2	FALSE	Hepatocyte	CAR2	UNKNOWN	SYBR	None				1			25.0487	CAR2	6.41977	0.028759	-0.028759	0.980263	6.39101		25.0487			12.0896		0	TRUE	0.306723	TRUE	1	35								82.9697			N
61	F1	FALSE	Hepatocyte	SOX9	UNKNOWN	SYBR	None				1			29.3461	SOX9	10.7172	2.00863	-2.00863	0.248509	8.70854		29.3461			16.387		0	TRUE	0.0956691	TRUE	1	35								85.0178			N
62	F2	FALSE	Hepatocyte	AQP8	UNKNOWN	SYBR	None				1			21.1735	AQP8	2.54463	-0.828575	0.828575	1.77593	3.37321		21.1735			8.21448		0	TRUE	0.372353	TRUE	1	35								83.0672			N
73	G1	FALSE	Hepatocyte	OPN	UNKNOWN	SYBR	None				1			34.3592	OPN	15.7303	3.85688	-3.85688	0.0690182	11.8735		34.3592			21.4002		0	TRUE	0.143375	TRUE	1	35								82.3845	77.2156	63.0742	Y
74	G2	FALSE	Hepatocyte	BSEP	UNKNOWN	SYBR	None				1			19.8092	BSEP	1.1803	-0.989574	0.989574	1.9856	2.16987		19.8092			6.85015		0	TRUE	0.173772	TRUE	1	35								80.9216			N
85	H1	FALSE	Hepatocyte	AQP1	UNKNOWN	SYBR	None				1			29.2494	AQP1	10.6206	1.235	-1.235	0.424843	9.38557		29.2494			16.2904		0	TRUE	0.319924	TRUE	1	35								83.945	76.0453		Y
86	H2	FALSE	Hepatocyte	Cas9	UNKNOWN	SYBR	None				1			28.2027	Cas9	9.57379	1.23897	-1.23897	0.423674	8.33481		28.2027			15.2436		0	TRUE	0.399663	TRUE	1	35								76.3379			N
3	A3	FALSE	Hepatocyte	ALB	UNKNOWN	SYBR	None							11.5423	ALB	-9.62345	-2.23002	2.23002	4.69142	-7.39342		11.5423						TRUE	0.0842197	TRUE	1	35								79.3612			N
4	A4	FALSE	Hepatocyte	SCTR	UNKNOWN	SYBR	None				0.0363187			33.5558	SCTR	12.39	-0.520271	0.520271	1.43422	12.9103		33.5558			22.0134		4.78314	TRUE	0.0451181	TRUE	1	35								83.1647	79.0686	61.0261	Y
15	B3	FALSE	Hepatocyte	CYP7A1	UNKNOWN	SYBR	None				0.0488244			23.4056	CYP7A1	2.23985	0.940498	-0.940498	0.521053	1.29935		23.4056			11.8633		4.35625	TRUE	0.216734	TRUE	1	35								79.2637			N
16	B4	FALSE	Hepatocyte	JAG1	UNKNOWN	SYBR	None				0.10836			31.42	JAG1	10.2543	0.4079	-0.4079	0.75372	9.8464		31.42			19.8777		3.20609	TRUE	0.333683	TRUE	1	35								84.3351	65.2198		Y
27	C3	FALSE	Hepatocyte	CYP27A1	UNKNOWN	SYBR	None				0.0544555			23.7177	CYP27A1	2.55196	0.124468	-0.124468	0.917342	2.42749		23.7177			12.1754		4.19878	TRUE	0.232221	TRUE	1	35								83.6524			N
28	C4	FALSE	Hepatocyte	GAPDH	UNKNOWN	SYBR	None				0.179335			17.986	GAPDH	-3.17978	-2.48604	2.48604	5.60239	-0.693733		17.986			6.44367		2.47927	TRUE	0.16798	TRUE	1	35								80.434			N
39	D3	FALSE	Hepatocyte	CYP1A2	UNKNOWN	SYBR	None				0.0813406			20.9145	CYP1A2	-0.251265	-0.57892	0.57892	1.49373	0.327656		20.9145			9.37218		3.61988	TRUE	0.147139	TRUE	1	35								78.8736			N
40	D4	FALSE	Hepatocyte	B-actin	UNKNOWN	SYBR	None				0.0645429			21.1658	B-actin	0	0	0	1	0		21.1658			9.62345		3.9536	TRUE	0.307605	TRUE	1	35								83.2623			N
51	E3	FALSE	Hepatocyte	EpCAM	UNKNOWN	SYBR	None				0.111673			27.3812	EpCAM	6.2154	-1.04451	1.04451	2.06266	7.25991		27.3812			15.8389		3.16264	TRUE	0.320559	TRUE	1	35								81.2142			N
52	E4	FALSE	Hepatocyte	CAR2	UNKNOWN	SYBR	None				0.0914612			27.0826	CAR2	5.91687	-0.474142	0.474142	1.38909	6.39101		27.0826			15.5403		3.4507	TRUE	0.306723	TRUE	1	35								82.9697			N
63	F3	FALSE	Hepatocyte	SOX9	UNKNOWN	SYBR	None				0.0226478			33.3938	SOX9	12.2281	3.51952	-3.51952	0.0872006	8.70854		33.3938			21.8515		5.46448	TRUE	0.0956691	TRUE	1	35								85.0178			N
64	F4	FALSE	Hepatocyte	AQP8	UNKNOWN	SYBR	None				0.0853701			23.3069	AQP8	2.14116	-1.23205	1.23205	2.349	3.37321		23.3069			11.7646		3.55013	TRUE	0.372353	TRUE	1	35								83.0672			N
75	G3	FALSE	Hepatocyte	OPN	UNKNOWN	SYBR	None				1.01839			32.9162	OPN	11.7504	-0.123013	0.123013	1.08901	11.8735		32.9162			21.3739		-0.0262947	TRUE	0.143375	TRUE	1	35								83.3598	76.5329		Y
76	G4	FALSE	Hepatocyte	BSEP	UNKNOWN	SYBR	None				0.101157			21.6978	BSEP	0.532028	-1.63784	1.63784	3.112	2.16987		21.6978			10.1555		3.30533	TRUE	0.173772	TRUE	1	35								81.0191			N
87	H3	FALSE	Hepatocyte	AQP1	UNKNOWN	SYBR	None				0.0995449			31.1612	AQP1	9.99548	0.609907	-0.609907	0.655239	9.38557		31.1612			19.6189		3.32851	TRUE	0.319924	TRUE	1	35								83.945	76.0453		Y
88	H4	FALSE	Hepatocyte	Cas9	UNKNOWN	SYBR	None				0.116171			29.8916	Cas9	8.72587	0.391058	-0.391058	0.76257	8.33481		29.8916			18.3493		3.10568	TRUE	0.399663	TRUE	1	35								76.4354			N
5	A5	FALSE	Cholangiocyte	ALB	UNKNOWN	SYBR	None							17.5319	ALB	0.720692	8.11411	-8.11411	0.00360918	-7.39342		17.5319						TRUE	0.0842197	TRUE	1	35								79.3612			N
6	A6	FALSE	Cholangiocyte	SCTR	UNKNOWN	SYBR	None				7163.46			21.9557	SCTR	5.14456	-7.76571	7.76571	217.627	12.9103		21.9557			4.42387		-12.8064	TRUE	0.0451181	TRUE	1	35								83.1647			N
17	B5	FALSE	Cholangiocyte	CYP7A1	UNKNOWN	SYBR	None				1.68091			24.2897	CYP7A1	7.47849	6.17914	-6.17914	0.0138005	1.29935		24.2897			6.7578		-0.749245	TRUE	0.216734	TRUE	1	35								79.2637			N
18	B6	FALSE	Cholangiocyte	JAG1	UNKNOWN	SYBR	None				1188.53			23.9885	JAG1	7.17738	-2.66902	2.66902	6.35996	9.8464		23.9885			6.45669		-10.215	TRUE	0.333683	TRUE	1	35								84.5301			N
29	C5	FALSE	Cholangiocyte	CYP27A1	UNKNOWN	SYBR	None				3.17148			23.8433	CYP27A1	7.03217	4.60467	-4.60467	0.0411013	2.42749		23.8433			6.31147		-1.66516	TRUE	0.232221	TRUE	1	35								83.5549			N
30	C6	FALSE	Cholangiocyte	GAPDH	UNKNOWN	SYBR	None				8.63769			18.3856	GAPDH	1.57445	2.26818	-2.26818	0.207592	-0.693733		18.3856			0.853754		-3.11065	TRUE	0.16798	TRUE	1	35								80.3365			N
41	D5	FALSE	Cholangiocyte	CYP1A2	UNKNOWN	SYBR	None				0.399319			24.6085	CYP1A2	7.79738	7.46972	-7.46972	0.00564143	0.327656		24.6085			7.07669		1.32439	TRUE	0.147139	TRUE	1	35								78.776			N
42	D6	FALSE	Cholangiocyte	B-actin	UNKNOWN	SYBR	None				83.8966			16.8112	B-actin	0	0	0	1	0		16.8112			-0.720692		-6.39054	TRUE	0.307605	TRUE	1	35								83.2623			N
53	E5	FALSE	Cholangiocyte	EpCAM	UNKNOWN	SYBR	None				690.86			20.7758	EpCAM	3.96465	-3.29526	3.29526	9.81683	7.25991		20.7758			3.24396		-9.43225	TRUE	0.320559	TRUE	1	35								81.2142			N
54	E6	FALSE	Cholangiocyte	CAR2	UNKNOWN	SYBR	None				101.856			22.9511	CAR2	6.13993	-0.251083	0.251083	1.1901	6.39101		22.9511			5.41924		-6.67038	TRUE	0.306723	TRUE	1	35								82.9697			N
65	F5	FALSE	Cholangiocyte	SOX9	UNKNOWN	SYBR	None				16836			19.8796	SOX9	3.06845	-5.64009	5.64009	49.8696	8.70854		19.8796			2.34776		-14.0393	TRUE	0.0956691	TRUE	1	35								85.0178			N
66	F6	FALSE	Cholangiocyte	AQP8	UNKNOWN	SYBR	None				6.64958			23.0131	AQP8	6.20191	2.8287	-2.8287	0.140759	3.37321		23.0131			5.48122		-2.73326	TRUE	0.372353	TRUE	1	35								82.9697			N
77	G5	FALSE	Cholangiocyte	OPN	UNKNOWN	SYBR	None				945832			19.0808	OPN	2.26965	-9.6038	9.6038	778.096	11.8735		19.0808			1.54896		-19.8512	TRUE	0.143375	TRUE	1	35								82.0919			N
78	G6	FALSE	Cholangiocyte	BSEP	UNKNOWN	SYBR	None				0.0729611			28.1587	BSEP	11.3476	9.1777	-9.1777	0.00172678	2.16987		28.1587			10.6269		3.77673	TRUE	0.173772	TRUE	1	35								81.0191			N
89	H5	FALSE	Cholangiocyte	AQP1	UNKNOWN	SYBR	None				1222.58			23.5666	AQP1	6.75539	-2.63018	2.63018	6.19103	9.38557		23.5666			6.0347		-10.2557	TRUE	0.319924	TRUE	1	35								84.0425			N
90	H6	FALSE	Cholangiocyte	Cas9	UNKNOWN	SYBR	None				278.681			24.653	Cas9	7.84186	-0.492954	0.492954	1.40732	8.33481		24.653			7.12117		-8.12247	TRUE	0.399663	TRUE	1	35								76.4354			N
7	A7	FALSE	Cholangiocyte	ALB	UNKNOWN	SYBR	None							18.0876	ALB	1.09485	8.48828	-8.48828	0.00278467	-7.39342		18.0876						TRUE	0.0842197	TRUE	1	35								79.4587			N
8	A8	FALSE	Cholangiocyte	SCTR	UNKNOWN	SYBR	None				7840.6			22.3812	SCTR	5.38841	-7.52186	7.52186	183.783	12.9103		22.3812			4.29356		-12.9367	TRUE	0.0451181	TRUE	1	35								83.1647			N
19	B7	FALSE	Cholangiocyte	CYP7A1	UNKNOWN	SYBR	None				2.21814			24.4453	CYP7A1	7.45254	6.15319	-6.15319	0.0140509	1.29935		24.4453			6.35769		-1.14935	TRUE	0.216734	TRUE	1	35								79.2637			N
20	B8	FALSE	Cholangiocyte	JAG1	UNKNOWN	SYBR	None				1422.26			24.2853	JAG1	7.29254	-2.55386	2.55386	5.87202	9.8464		24.2853			6.19769		-10.474	TRUE	0.333683	TRUE	1	35								84.5301			N
31	C7	FALSE	Cholangiocyte	CYP27A1	UNKNOWN	SYBR	None				4.09006			24.0322	CYP27A1	7.03936	4.61187	-4.61187	0.0408968	2.42749		24.0322			5.94451		-2.03212	TRUE	0.232221	TRUE	1	35								83.5549			N
32	C8	FALSE	Cholangiocyte	GAPDH	UNKNOWN	SYBR	None				10.8821			18.6082	GAPDH	1.61537	2.3091	-2.3091	0.201786	-0.693733		18.6082			0.520515		-3.44388	TRUE	0.16798	TRUE	1	35								80.2389			N
43	D7	FALSE	Cholangiocyte	CYP1A2	UNKNOWN	SYBR	None				0.57293			24.6435	CYP1A2	7.65072	7.32307	-7.32307	0.00624506	0.327656		24.6435			6.55587		0.80357	TRUE	0.147139	TRUE	1	35								78.776			N
44	D8	FALSE	Cholangiocyte	B-actin	UNKNOWN	SYBR	None				108.737			16.9928	B-actin	0	0	0	1	0		16.9928			-1.09485		-6.7647	TRUE	0.307605	TRUE	1	35								83.2623			N
55	E7	FALSE	Cholangiocyte	EpCAM	UNKNOWN	SYBR	None				886.543			20.9718	EpCAM	3.97902	-3.2809	3.2809	9.71959	7.25991		20.9718			2.88416		-9.79205	TRUE	0.320559	TRUE	1	35								81.1167			N
56	E8	FALSE	Cholangiocyte	CAR2	UNKNOWN	SYBR	None				128.887			23.1673	CAR2	6.17451	-0.216505	0.216505	1.16192	6.39101		23.1673			5.07965		-7.00997	TRUE	0.306723	TRUE	1	35								82.8722			N
67	F7	FALSE	Cholangiocyte	SOX9	UNKNOWN	SYBR	None				19175.2			20.2477	SOX9	3.25492	-5.45362	5.45362	43.8231	8.70854		20.2477			2.16006		-14.227	TRUE	0.0956691	TRUE	1	35								84.9202			N
68	F8	FALSE	Cholangiocyte	AQP8	UNKNOWN	SYBR	None				8.80978			23.163	AQP8	6.17023	2.79702	-2.79702	0.143884	3.37321		23.163			5.07537		-3.13911	TRUE	0.372353	TRUE	1	35								82.8722			N
79	G7	FALSE	Cholangiocyte	OPN	UNKNOWN	SYBR	None				1.22698e+06			19.2611	OPN	2.26835	-9.6051	9.6051	778.796	11.8735		19.2611			1.1735		-20.2267	TRUE	0.143375	TRUE	1	35								82.0919			N
80	G8	FALSE	Cholangiocyte	BSEP	UNKNOWN	SYBR	None				0.130198			27.879	BSEP	10.8862	8.71635	-8.71635	0.00237748	2.16987		27.879			9.79137		2.94122	TRUE	0.173772	TRUE	1	35								80.9216			N
91	H7	FALSE	Cholangiocyte	AQP1	UNKNOWN	SYBR	None				1509.89			23.8178	AQP1	6.82504	-2.56053	2.56053	5.89925	9.38557		23.8178			5.73018		-10.5602	TRUE	0.319924	TRUE	1	35								83.945			N
92	H8	FALSE	Cholangiocyte	Cas9	UNKNOWN	SYBR	None				419.418			24.619	Cas9	7.62624	-0.708569	0.708569	1.63418	8.33481		24.619			6.53139		-8.71224	TRUE	0.399663	TRUE	1	35								76.3379			N
Well	Well Position	Omit	Sample Name	Target Name	Task	Reporter	Quencher	Quantity	Quantity Mean	Quantity SD	RQ	RQ Min	RQ Max	CT	Ct Mean	Ct SD	Delta Ct	Delta Ct Mean	Delta Ct SE	Delta Delta Ct	Automatic Ct Threshold	Ct Threshold	Automatic Baseline	Baseline Start	Baseline End	Comments	Custom1	Custom2	Custom3	Custom4	Custom5	Custom6	Tm1	Tm2	Tm3	MTP
7	A7	FALSE	primary hepatovcyte	ALB	UNKNOWN	SYBR	None							12.0395	12.0395						TRUE	0.208431	TRUE	1	35								79.2877			N
8	A8	FALSE	primary hepatovcyte	SCTR	UNKNOWN	SYBR	None				0.000201229			32.4675	32.4675			20.4279		12.2789	TRUE	0.215753	TRUE	1	35								83.1931			N
19	B7	FALSE	primary hepatovcyte	CYP7A1	UNKNOWN	SYBR	None				5.44889			21.639	21.639			9.59943		-2.44596	TRUE	0.159218	TRUE	1	35								79.19			N
20	B8	FALSE	primary hepatovcyte	JAG1	UNKNOWN	SYBR	None				0.00414158			29.9658	29.9658			17.9263		7.9156	TRUE	0.269411	TRUE	1	35								84.2671			N
31	C7	FALSE	primary hepatovcyte	CYP27A1	UNKNOWN	SYBR	None				0.0710511			21.5915	21.5915			9.55196		3.815	TRUE	0.247876	TRUE	1	35								83.3884			N
32	C8	FALSE	primary hepatovcyte	GAPDH	UNKNOWN	SYBR	None				0.012561			17.5241	17.5241			5.48454		6.31491	TRUE	0.149308	TRUE	1	35								80.264			N
43	D7	FALSE	primary hepatovcyte	CYP1A2	UNKNOWN	SYBR	None				0.315907			18.8844	18.8844			6.8449		1.66243	TRUE	0.0863309	TRUE	1	35								78.7019			N
44	D8	FALSE	primary hepatovcyte	B-actin	UNKNOWN	SYBR	None				0.00392346			19.3918	19.3918			7.3523		7.99366	TRUE	0.309046	TRUE	1	35								83.0955			N
55	E7	FALSE	primary hepatovcyte	EpCAM	UNKNOWN	SYBR	None				0.0199354			26.434	26.434			14.3944		5.64853	TRUE	0.35887	TRUE	1	35								81.0451			N
56	E8	FALSE	primary hepatovcyte	CAR2	UNKNOWN	SYBR	None				0.0268601			25.5917	25.5917			13.5521		5.21839	TRUE	0.288941	TRUE	1	35								82.8026			N
67	F7	FALSE	primary hepatovcyte	SOX9	UNKNOWN	SYBR	None				0.000118567			29.784	29.784			17.7445		13.042	TRUE	0.0826903	TRUE	1	35								84.7553			N
68	F8	FALSE	primary hepatovcyte	AQP8	UNKNOWN	SYBR	None				0.0407541			21.9817	21.9817			9.94221		4.61691	TRUE	0.321224	TRUE	1	35								82.8026			N
79	G7	FALSE	primary hepatovcyte	OPN	UNKNOWN	SYBR	None				5.92623e-05			34.0529	34.0529			22.0133		14.0425	TRUE	0.113622	TRUE	1	35								82.6073	76.261		Y
80	G8	FALSE	primary hepatovcyte	BSEP	UNKNOWN	SYBR	None				0.277175			21.266	21.266			9.22649		1.85113	TRUE	0.226795	TRUE	1	35								80.7522			N
91	H7	FALSE	primary hepatovcyte	AQP1	UNKNOWN	SYBR	None				0.00429596			29.9852	29.9852			17.9456		7.8628	TRUE	0.281631	TRUE	1	35								83.7789	75.9681		Y
92	H8	FALSE	primary hepatovcyte	Cas9	UNKNOWN	SYBR	None				0.00372833			28.6283	28.6283			16.5887		8.06726	TRUE	0.319359	TRUE	1	35								76.1633			N
9	A9	FALSE	primary cholangiocyte	ALB	UNKNOWN	SYBR	None							18.7652	18.7652						TRUE	0.208431	TRUE	1	35								79.2877			N
10	A10	FALSE	primary cholangiocyte	SCTR	UNKNOWN	SYBR	None				6.94621			24.118	24.118			5.35284		-2.79623	TRUE	0.215753	TRUE	1	35								82.9002			N
21	B9	FALSE	primary cholangiocyte	CYP7A1	UNKNOWN	SYBR	None				90.5138			24.3105	24.3105			5.54533		-6.50007	TRUE	0.159218	TRUE	1	35								79.0924			N
22	B10	FALSE	primary cholangiocyte	JAG1	UNKNOWN	SYBR	None				27.9494			23.9711	23.9711			5.20593		-4.80475	TRUE	0.269411	TRUE	1	35								84.4624			N
33	C9	FALSE	primary cholangiocyte	CYP27A1	UNKNOWN	SYBR	None				1.46423			23.952	23.952			5.18682		-0.550143	TRUE	0.247876	TRUE	1	35								83.486			N
34	C10	FALSE	primary cholangiocyte	GAPDH	UNKNOWN	SYBR	None				0.833964			18.1968	18.1968			-0.568424		0.261944	TRUE	0.149308	TRUE	1	35								80.264			N
45	D9	FALSE	primary cholangiocyte	CYP1A2	UNKNOWN	SYBR	None				0.910006			24.0837	24.0837			5.31852		0.136052	TRUE	0.0863309	TRUE	1	35								78.7019			N
46	D10	FALSE	primary cholangiocyte	B-actin	UNKNOWN	SYBR	None				2.25784			16.9489	16.9489			-1.8163		-1.17495	TRUE	0.309046	TRUE	1	35								83.1931			N
57	E9	FALSE	primary cholangiocyte	EpCAM	UNKNOWN	SYBR	None				89.4775			21.0276	21.0276			2.26244		-6.48345	TRUE	0.35887	TRUE	1	35								81.0451			N
58	E10	FALSE	primary cholangiocyte	CAR2	UNKNOWN	SYBR	None				17.4503			22.9738	22.9738			4.20856		-4.12518	TRUE	0.288941	TRUE	1	35								82.8026			N
69	F9	FALSE	primary cholangiocyte	SOX9	UNKNOWN	SYBR	None				11.8016			19.9068	19.9068			1.14159		-3.56091	TRUE	0.0826903	TRUE	1	35								84.7553			N
70	F10	FALSE	primary cholangiocyte	AQP8	UNKNOWN	SYBR	None				2.16431			22.9766	22.9766			4.21139		-1.11391	TRUE	0.321224	TRUE	1	35								82.8026			N
81	G9	FALSE	primary cholangiocyte	OPN	UNKNOWN	SYBR	None				222.587			18.9378	18.9378			0.172567		-7.79822	TRUE	0.113622	TRUE	1	35								81.9238			N
82	G10	FALSE	primary cholangiocyte	BSEP	UNKNOWN	SYBR	None				0.168798			28.7072	28.7072			9.94199		2.56663	TRUE	0.226795	TRUE	1	35								80.7522			N
93	H9	FALSE	primary cholangiocyte	AQP1	UNKNOWN	SYBR	None				35.4314			23.7011	23.7011			4.93587		-5.14695	TRUE	0.281631	TRUE	1	35								83.7789			N
94	H10	FALSE	primary cholangiocyte	Cas9	UNKNOWN	SYBR	None				6.58141			24.5683	24.5683			5.80307		-2.7184	TRUE	0.319359	TRUE	1	35								76.1633			N

## Sheet: Native
Well	Well Position	Omit	Sample Name	Target Name	Task	Reporter	Quencher	Quantity	Quantity Mean	Quantity SD	RQ	RQ Min	RQ Max	CT	Ct Mean	Ct SD	Delta Ct	Delta Ct Mean	Delta Ct SE	Delta Delta Ct	Automatic Ct Threshold	Ct Threshold	Automatic Baseline	Baseline Start	Baseline End	Comments	Custom1	Custom2	Custom3	Custom4	Custom5	Custom6	Tm1	Tm2	Tm3	MTP
9	A9	FALSE	1	ALB	UNKNOWN	SYBR	None							9.63429	9.63429						TRUE	0.289558	TRUE	1	40								79.1727			N
10	A10	FALSE	1	CFTR	UNKNOWN	SYBR	None				1			27.7462	27.7462			18.1119		0	TRUE	0.135212	TRUE	1	40								80.6362	74.6846		Y
12	A12	FALSE	1	Car2	UNKNOWN	SYBR	None				1			24.0118	24.0118			14.3775		0	TRUE	0.4485	TRUE	1	40								80.7338			N
21	B9	FALSE	1	AFP	UNKNOWN	SYBR	None				1			28.1847	28.1847			18.5505		0	TRUE	0.270173	TRUE	1	40								83.7583	77.6116		Y
22	B10	FALSE	1	OPN	UNKNOWN	SYBR	None				1			28.9012	28.9012			19.2669		0	TRUE	0.125742	TRUE	1	40								82.0997			N
23	B11	FALSE	1	AQP8-1	UNKNOWN	SYBR	None				1			20.4009	20.4009			10.7666		0	TRUE	0.326704	TRUE	1	40								82.7827			N
33	C9	FALSE	1	CYP7A1	UNKNOWN	SYBR	None				1			18.3271	18.3271			8.69277		0	TRUE	0.20039	TRUE	1	40								79.0751			N
34	C10	FALSE	1	AQP1	UNKNOWN	SYBR	None				1			26.4133	26.4133			16.779		0	TRUE	0.352553	TRUE	1	40								83.6608			N
36	C12	FALSE	1	BSEP	UNKNOWN	SYBR	None				1			19.4929	19.4929			9.85864		0	TRUE	0.217544	TRUE	1	40								77.5141			N
45	D9	FALSE	1	CYP27A1	UNKNOWN	SYBR	None				1			19.4552	19.4552			9.82092		0	TRUE	0.303477	TRUE	1	40								83.5632			N
46	D10	FALSE	1	SCTR	UNKNOWN	SYBR	None				1			29.938	29.938			20.3037		0	TRUE	0.346569	TRUE	1	40								82.9778			N
47	D11	FALSE	1	Casp	UNKNOWN	SYBR	None				1			25.3625	25.3625			15.7282		0	TRUE	0.401573	TRUE	1	40								76.3433			N
57	E9	FALSE	1	CYP2A1	UNKNOWN	SYBR	None				1			17.3554	17.3554			7.72108		0	TRUE	0.133161	TRUE	1	40								78.5873			N
58	E10	FALSE	1	JAG1	UNKNOWN	SYBR	None				1			26.8741	26.8741			17.2398		0	TRUE	0.409939	TRUE	1	40								84.4413			N
69	F9	FALSE	1	EpCAM	UNKNOWN	SYBR	None				1			24.2876	24.2876			14.6533		0	TRUE	0.469051	TRUE	1	40								80.9289			N
70	F10	FALSE	1	GAPDH	UNKNOWN	SYBR	None				1			16.334	16.334			6.69969		0	TRUE	0.173308	TRUE	1	40								80.2459			N
81	G9	FALSE	1	SOX19	UNKNOWN	SYBR	None				1			25.7363	25.7363			16.102		0	TRUE	0.0646366	TRUE	1	40								84.5389			N
82	G10	FALSE	1	B-actin	UNKNOWN	SYBR	None				1			17.0277	17.0277			7.39342		0	TRUE	0.383423	TRUE	1	40								82.9778			N
5	A5	FALSE	10	ALB	UNKNOWN	SYBR	None							13.1808	13.1808						TRUE	0.289558	TRUE	1	40								79.1727			N
6	A6	FALSE	10	CFTR	UNKNOWN	SYBR	None				1.32516			30.8866	30.8866			17.7058		-0.406162	TRUE	0.135212	TRUE	1	40								80.6362	74.6846		Y
8	A8	FALSE	10	Car2	UNKNOWN	SYBR	None				1.20849			27.2851	27.2851			14.1043		-0.273211	TRUE	0.4485	TRUE	1	40								80.7338			N
17	B5	FALSE	10	AFP	UNKNOWN	SYBR	None				0.730683			32.184	32.184			19.0031		0.452682	TRUE	0.270173	TRUE	1	40								83.7583	77.5141		Y
18	B6	FALSE	10	OPN	UNKNOWN	SYBR	None				1.32048			32.0466	32.0466			18.8658		-0.401058	TRUE	0.125742	TRUE	1	40								82.0997			N
19	B7	FALSE	10	AQP8-1	UNKNOWN	SYBR	None				1.39244			23.4698	23.4698			10.289		-0.477617	TRUE	0.326704	TRUE	1	40								82.6851			N
29	C5	FALSE	10	CYP7A1	UNKNOWN	SYBR	None				0.967972			21.9206	21.9206			8.73973		0.0469627	TRUE	0.20039	TRUE	1	40								79.0751			N
30	C6	FALSE	10	AQP1	UNKNOWN	SYBR	None				1.80055			29.1114	29.1114			15.9306		-0.84844	TRUE	0.352553	TRUE	1	40								83.5632			N
32	C8	FALSE	10	BSEP	UNKNOWN	SYBR	None				1.53645			22.4199	22.4199			9.23904		-0.6196	TRUE	0.217544	TRUE	1	40								77.4165			N
41	D5	FALSE	10	CYP27A1	UNKNOWN	SYBR	None				0.957712			23.0641	23.0641			9.88325		0.062336	TRUE	0.303477	TRUE	1	40								83.4656			N
42	D6	FALSE	10	SCTR	UNKNOWN	SYBR	None				0.805643			33.7963	33.7963			20.6155		0.311787	TRUE	0.346569	TRUE	1	40								82.9778			N
43	D7	FALSE	10	Casp	UNKNOWN	SYBR	None				1.48194			28.3416	28.3416			15.1607		-0.567488	TRUE	0.401573	TRUE	1	40								76.2457			N
53	E5	FALSE	10	CYP2A1	UNKNOWN	SYBR	None				1.12595			20.7308	20.7308			7.54994		-0.171137	TRUE	0.133161	TRUE	1	40								78.5873			N
54	E6	FALSE	10	JAG1	UNKNOWN	SYBR	None				1.34077			29.9976	29.9976			16.8168		-0.423058	TRUE	0.409939	TRUE	1	40								84.4413			N
65	F5	FALSE	10	EpCAM	UNKNOWN	SYBR	None				1.36804			27.382	27.382			14.2012		-0.452108	TRUE	0.469051	TRUE	1	40								81.0265			N
66	F6	FALSE	10	GAPDH	UNKNOWN	SYBR	None				1.96747			18.9042	18.9042			5.72335		-0.976341	TRUE	0.173308	TRUE	1	40								80.3435			N
77	G5	FALSE	10	SOX19	UNKNOWN	SYBR	None				1.55677			28.6442	28.6442			15.4634		-0.638559	TRUE	0.0646366	TRUE	1	40								84.734			N
78	G6	FALSE	10	B-actin	UNKNOWN	SYBR	None				0.775728			20.9406	20.9406			7.7598		0.366377	TRUE	0.383423	TRUE	1	40								83.1729			N
	Singleplex
	ALB
	95.0
	1

## Sheet: Cultured Progenitor
Well	Well Position	Omit	Sample Name	Target Name	Task	Reporter	Quencher	Quantity	Quantity Mean	Quantity SD	RQ	RQ Min	RQ Max	CT	ΔCT	control CT	ΔΔCT	Ct Mean	Ct SD	Delta Ct	Delta Ct Mean	Delta Ct SE	Delta Delta Ct	Automatic Ct Threshold	Ct Threshold	Automatic Baseline	Baseline Start	Baseline End	Comments	Custom1	Custom2	Custom3	Custom4	Custom5	Custom6	Tm1	Tm2	Tm3	MTP
7	A7	FALSE	cultured progenitor	ALB	UNKNOWN	SYBR	None							14.5213	-2.03276	-7.39342	5.36067	14.5213						TRUE	0.256735	TRUE	1	35								79.1663			N
8	A8	FALSE	cultured progenitor	SCTR	UNKNOWN	SYBR	None				1.15105			27.8848	11.3307	12.9103	-1.57962	27.8848			13.3634		-0.20295	TRUE	0.300398	TRUE	1	35								83.0672	65.8057		Y
19	B7	FALSE	cultured progenitor	CYP7A1	UNKNOWN	SYBR	None				0.685591			27.4709	10.9168	1.29935	9.61748	27.4709			12.9496		0.54458	TRUE	0.311689	TRUE	1	35								78.9712			N
20	B8	FALSE	cultured progenitor	JAG1	UNKNOWN	SYBR	None				1.33027			26.1422	9.58807	9.8464	-0.258327	26.1422			11.6208		-0.411716	TRUE	0.0847888	TRUE	1	35								84.335			N
31	C7	FALSE	cultured progenitor	CYP27A1	UNKNOWN	SYBR	None				0.548105			23.486	6.93188	2.42749	4.50438	23.486			8.96463		0.867476	TRUE	0.341994	TRUE	1	35								83.4573			N
32	C8	FALSE	cultured progenitor	GAPDH	UNKNOWN	SYBR	None				0.358751			17.2048	0.650717	-0.693733	1.34445	17.2048			2.68347		1.47895	TRUE	0.22314	TRUE	1	35								80.239			N
43	D7	FALSE	cultured progenitor	CYP1A2	UNKNOWN	SYBR	None				0.628399			25.6024	9.04834	0.327656	8.72069	25.6024			11.0811		0.670247	TRUE	0.189555	TRUE	1	35								78.5811			N
44	D8	FALSE	cultured progenitor	B-actin	UNKNOWN	SYBR	None				0.731528			17.3435	0.789358	0	0.789358	17.3435			2.82211		0.451015	TRUE	0.363653	TRUE	1	35								82.9696			N
55	E7	FALSE	cultured progenitor	EpCAM	UNKNOWN	SYBR	None				1.26575			23.7253	7.17117	7.25991	-0.0887451	23.7253			9.20392		-0.339995	TRUE	0.386426	TRUE	1	35								80.9217			N
56	E8	FALSE	cultured progenitor	CAR2	UNKNOWN	SYBR	None				1.19914			26.2053	9.65122	6.39101	3.26021	26.2053			11.684		-0.262	TRUE	0.443923	TRUE	1	35								82.7746			N
67	F7	FALSE	cultured progenitor	SOX9	UNKNOWN	SYBR	None							21.2143	4.66024	8.70854	-4.0483	21.2143			6.693			TRUE	0.0412127	TRUE	1	35								84.6275			N
68	F8	FALSE	cultured progenitor	AQP8	UNKNOWN	SYBR	None				0.466173			22.0851	5.53097	3.37321	2.15776	22.0851			7.56373		1.10106	TRUE	0.32436	TRUE	1	35								82.6771			N
79	G7	FALSE	cultured progenitor	OPN	UNKNOWN	SYBR	None				47.6602			27.6055	11.0515	11.8735	-0.822006	27.6055			13.0842		-5.57471	TRUE	0.04	TRUE	1	35								81.8969			N
80	G8	FALSE	cultured progenitor	BSEP	UNKNOWN	SYBR	None				0.346904			23.562	7.0079	2.16987	4.83803	23.562			9.04066		1.52739	TRUE	0.297829	TRUE	1	35								80.7266			N
91	H7	FALSE	cultured progenitor	AQP1	UNKNOWN	SYBR	None				0.296686			30.6025	14.0484	9.38557	4.66281	30.6025			16.0811		1.75299	TRUE	0.04	TRUE	1	35								83.7498	63.1726		Y
92	H8	FALSE	cultured progenitor	Cas9	UNKNOWN	SYBR	None				1.93886			25.9887	9.43462	8.33481	1.09981	25.9887			11.4674		-0.955211	TRUE	0.373791	TRUE	1	35								76.1431			N
Well	Well Position	Omit	Sample Name	Target Name	Task	Reporter	Quencher	Quantity	Quantity Mean	Quantity SD	RQ	RQ Min	RQ Max	CT	ΔCT	control CT	ΔΔCT	ｘ	Delta Ct Mean	Delta Ct SE	Delta Delta Ct	Automatic Ct Threshold	Ct Threshold	Automatic Baseline	Baseline Start	Baseline End	Comments	Custom1	Custom2	Custom3	Custom4	Custom5	Custom6	Tm1	Tm2	Tm3	MTP
3	A3	FALSE	cultured progenitor	ALB	UNKNOWN	SYBR	None							15.5774	-9.1216	-7.39342	-1.72818	3.31309				TRUE	0.208431	TRUE	1	35								78.9948			N
4	A4	FALSE	cultured progenitor	SCTR	UNKNOWN	SYBR	None				0.308223			25.4244	0.72542	12.9103	-12.1849	4655.93	9.84702		1.69795	TRUE	0.215753	TRUE	1	35								82.8026			N
15	B3	FALSE	cultured progenitor	CYP7A1	UNKNOWN	SYBR	None				1.89966			26.6971	1.99805	1.29935	0.698704	0.616126	11.1197		-0.925742	TRUE	0.159218	TRUE	1	35								78.7995			N
16	B4	FALSE	cultured progenitor	JAG1	UNKNOWN	SYBR	None				1.39301			25.1099	0.410868	9.8464	-9.43553	692.433	9.53247		-0.478208	TRUE	0.269411	TRUE	1	35								84.1695			N
27	C3	FALSE	cultured progenitor	CYP27A1	UNKNOWN	SYBR	None				0.640831			21.9564	-2.74265	2.42749	-5.17015	36.0055	6.37894		0.641984	TRUE	0.247876	TRUE	1	35								83.3884			N
28	C4	FALSE	cultured progenitor	GAPDH	UNKNOWN	SYBR	None				0.629407			15.415	-9.28403	-0.693733	-8.5903	385.423	-0.162433		0.667935	TRUE	0.149308	TRUE	1	35								80.1664			N
39	D3	FALSE	cultured progenitor	CYP1A2	UNKNOWN	SYBR	None				0.680361			21.3155	-3.3835	0.327656	-3.71116	13.0969	5.7381		0.555627	TRUE	0.0863309	TRUE	1	35								78.5066			N
40	D4	FALSE	cultured progenitor	B-actin	UNKNOWN	SYBR	None				0.825374			15.2129	-9.48608	0	-9.48608	717.122	-0.364476		0.276879	TRUE	0.309046	TRUE	1	35								83.0955			N
51	E3	FALSE	cultured progenitor	EpCAM	UNKNOWN	SYBR	None				2.70684			22.8867	-1.81232	7.25991	-9.07223	538.285	7.30928		-1.43661	TRUE	0.35887	TRUE	1	35								80.9475			N
52	E4	FALSE	cultured progenitor	CAR2	UNKNOWN	SYBR	None				1.4232			23.402	-1.297	6.39101	-7.68801	206.216	7.8246		-0.509143	TRUE	0.288941	TRUE	1	35								82.7049			N
63	F3	FALSE	cultured progenitor	SOX9	UNKNOWN	SYBR	None				0.79692			20.6074	-4.09161	8.70854	-12.8001	7132.27	5.02999		0.327493	TRUE	0.0826903	TRUE	1	35								84.7553			N
64	F4	FALSE	cultured progenitor	AQP8	UNKNOWN	SYBR	None				1.0704			20.8046	-3.89445	3.37321	-7.26766	154.093	5.22714		-0.0981531	TRUE	0.321224	TRUE	1	35								82.7049			N
75	G3	FALSE	cultured progenitor	OPN	UNKNOWN	SYBR	None				0.930737			23.6518	-1.04725	11.8735	-12.9207	7753.93	8.07434		0.103555	TRUE	0.113622	TRUE	1	35								81.9238			N
76	G4	FALSE	cultured progenitor	BSEP	UNKNOWN	SYBR	None				0.232811			25.0555	0.356525	2.16987	-1.81334	3.51456	9.47812		2.10277	TRUE	0.226795	TRUE	1	35								80.6546			N
87	H3	FALSE	cultured progenitor	AQP1	UNKNOWN	SYBR	None				0.0711424			29.4734	4.77437	9.38557	-4.6112	24.4405	13.896		3.81315	TRUE	0.281631	TRUE	1	35								83.6813	75.7728		Y
88	H4	FALSE	cultured progenitor	Cas9	UNKNOWN	SYBR	None				0.659693			24.699	0	8.33481	-8.33481	322.871	9.1216		0.600133	TRUE	0.319359	TRUE	1	35								76.1633			N
Well	Well Position	Omit	Sample Name	Target Name	Task	Reporter	Quencher	Quantity	Quantity Mean	Quantity SD	RQ	RQ Min	RQ Max	CT	ΔCT	control CT	ΔΔCT	ｘ	Ct Mean	Ct SD	Delta Ct	Delta Ct Mean	Delta Ct SE	Delta Delta Ct	Automatic Ct Threshold	Ct Threshold	Automatic Baseline	Baseline Start	Baseline End	Comments	Custom1	Custom2	Custom3	Custom4	Custom5	Custom6	Tm1	Tm2	Tm3	MTP
1	A1	FALSE	cultured progenitor	ALB	UNKNOWN	SYBR	None							14.2808	-9.28115	-7.39342	-1.88773	3.70053	14.2808						TRUE	0.150533	TRUE	1	35								78.7629			N
85	H1	FALSE	cultured progenitor	AQP1	UNKNOWN	SYBR	None				1			29.322	5.75996	9.38557	-3.62561	12.3429	29.322			15.0411		0	TRUE	0.311046	TRUE	1	35								83.5379	75.8395		Y
62	F2	FALSE	cultured progenitor	AQP8	UNKNOWN	SYBR	None				1			21.8451	-1.71687	3.37321	-5.09007	34.0616	21.8451			7.56429		0	TRUE	0.299215	TRUE	1	35								82.5634			N
38	D2	FALSE	cultured progenitor	B-actin	UNKNOWN	SYBR	None				1			16.5541	-7.0079	0	-7.0079	128.703	16.5541			2.27325		0	TRUE	0.276793	TRUE	1	35								82.9532			N
74	G2	FALSE	cultured progenitor	BSEP	UNKNOWN	SYBR	None				1			20.998	-2.564	2.16987	-4.73387	26.6096	20.998			6.71715		0	TRUE	0.315972	TRUE	1	35								80.6144			N
50	E2	FALSE	cultured progenitor	CAR2	UNKNOWN	SYBR	None				1			26.4046	2.84259	6.39101	-3.54842	11.6999	26.4046			12.1237		0	TRUE	0.378097	TRUE	1	35								82.5634			N
86	H2	FALSE	cultured progenitor	Cas9	UNKNOWN	SYBR	None				1			25.8551	2.29312	8.33481	-6.04169	65.8765	25.8551			11.5743		0	TRUE	0.335077	TRUE	1	35								76.0343			N
37	D1	FALSE	cultured progenitor	CYP1A2	UNKNOWN	SYBR	None				1			25.1761	1.61406	0.327656	1.2864	0.409973	25.1761			10.8952		0	TRUE	0.155433	TRUE	1	35								78.2757			N
25	C1	FALSE	cultured progenitor	CYP27A1	UNKNOWN	SYBR	None				1			21.9616	-1.6004	2.42749	-4.0279	16.3124	21.9616			7.68075		0	TRUE	0.260387	TRUE	1	35								83.2455			N
13	B1	FALSE	cultured progenitor	CYP7A1	UNKNOWN	SYBR	None				1			29.4704	5.90845	1.29935	4.6091	0.0409753	29.4704			15.1896		0	TRUE	0.232897	TRUE	1	35								78.8604			N
49	E1	FALSE	cultured progenitor	EpCAM	UNKNOWN	SYBR	None				1			21.9563	-1.60572	7.25991	-8.86563	466.467	21.9563			7.67543		0	TRUE	0.366935	TRUE	1	35								80.9068			N
26	C2	FALSE	cultured progenitor	GAPDH	UNKNOWN	SYBR	None				1			16.3199	-7.24212	-0.693733	-6.54838	93.5966	16.3199			2.03904		0	TRUE	0.204584	TRUE	1	35								79.9323			N
14	B2	FALSE	cultured progenitor	JAG1	UNKNOWN	SYBR	None				1			26.3493	2.78734	9.8464	-7.05906	133.349	26.3493			12.0685		0	TRUE	0.277215	TRUE	1	35								84.0251			N
73	G1	FALSE	cultured progenitor	OPN	UNKNOWN	SYBR	None				1			27.5294	3.96742	11.8735	-7.90604	239.859	27.5294			13.2486		0	TRUE	0.145851	TRUE	1	35								81.7838			N
2	A2	FALSE	cultured progenitor	SCTR	UNKNOWN	SYBR	None				1			26.9346	3.37265	12.9103	-9.53762	743.208	26.9346			12.6538		0	TRUE	0.278904	TRUE	1	35								82.4659			N
61	F1	FALSE	cultured progenitor	SOX9	UNKNOWN	SYBR	None				1			22.8776	-0.684387	8.70854	-9.39293	672.283	22.8776			8.59677		0	TRUE	0.114857	TRUE	1	35								84.7072			N

## Sheet: Isolated progenitor
Well	Well Position	Omit	Sample Name	Target Name	Task	Reporter	Quencher	Quantity	Quantity Mean	Quantity SD	RQ	RQ Min	RQ Max	CT	ΔCT	control CT	ΔΔCT	Ct Mean	Ct SD	Delta Ct	Delta Ct Mean	Delta Ct SE	Delta Delta Ct	Automatic Ct Threshold	Ct Threshold	Automatic Baseline	Baseline Start	Baseline End	Comments	Custom1	Custom2	Custom3	Custom4	Custom5	Custom6	Tm1	Tm2	Tm3	MTP
1	A1	FALSE	isolated progenitor	ALB	UNKNOWN	SYBR	None							14.9313	14.9313	-7.39342	22.3248	14.9313						TRUE	0.247155	TRUE	1	35								79.1625			N
2	A2	FALSE	isolated progenitor	SCTR	UNKNOWN	SYBR	None				1			26.28	26.28	12.9103	13.3698	26.28			11.3487		0	TRUE	0.365565	TRUE	1	35								82.7697			N
13	B1	FALSE	isolated progenitor	CYP7A1	UNKNOWN	SYBR	None				1			27.6545	27.6545	1.29935	26.3551	27.6545			12.7232		0	TRUE	0.168809	TRUE	1	35								79.1625			N
14	B2	FALSE	isolated progenitor	JAG1	UNKNOWN	SYBR	None				1			25.3679	25.3679	9.8464	15.5215	25.3679			10.4366		0	TRUE	0.405921	TRUE	1	35								84.2321			N
25	C1	FALSE	isolated progenitor	CYP27A1	UNKNOWN	SYBR	None				1			22.9823	22.9823	2.42749	20.5548	22.9823			8.05099		0	TRUE	0.237511	TRUE	1	35								83.5497			N
26	C2	FALSE	isolated progenitor	GAPDH	UNKNOWN	SYBR	None				1			16.6136	16.6136	-0.693733	17.3073	16.6136			1.68224		0	TRUE	0.238789	TRUE	1	35								80.3324			N
37	D1	FALSE	isolated progenitor	CYP1A2	UNKNOWN	SYBR	None				1			23.867	23.867	0.327656	23.5394	23.867			8.93571		0	TRUE	0.124215	TRUE	1	35								78.675			N
38	D2	FALSE	isolated progenitor	B-actin	UNKNOWN	SYBR	None				1			16.7291	16.7291	0	16.7291	16.7291			1.79773		0	TRUE	0.414766	TRUE	1	35								83.3547			N
49	E1	FALSE	isolated progenitor	EpCAM	UNKNOWN	SYBR	None				1			23.9484	23.9484	7.25991	16.6885	23.9484			9.01706		0	TRUE	0.37008	TRUE	1	35								80.9174			N
50	E2	FALSE	isolated progenitor	CAR2	UNKNOWN	SYBR	None				1			25.5125	25.5125	6.39101	19.1215	25.5125			10.5812		0	TRUE	0.383372	TRUE	1	35								82.8672			N
61	F1	FALSE	isolated progenitor	SOX9	UNKNOWN	SYBR	None				1			22.0886	22.0886	8.70854	13.38	22.0886			7.15724		0	TRUE	0.125917	TRUE	1	35								84.5246			N
62	F2	FALSE	isolated progenitor	AQP8	UNKNOWN	SYBR	None				1			23.0256	23.0256	3.37321	19.6524	23.0256			8.09428		0	TRUE	0.327726	TRUE	1	35								82.9647			N
73	G1	FALSE	isolated progenitor	OPN	UNKNOWN	SYBR	None				1			29.3459	29.3459	11.8735	17.4725	29.3459			14.4146		0	TRUE	0.169767	TRUE	1	35								82.3798			N
74	G2	FALSE	isolated progenitor	BSEP	UNKNOWN	SYBR	None				1			24.7816	24.7816	2.16987	22.6117	24.7816			9.85027		0	TRUE	0.360443	TRUE	1	35								80.9174			N
85	H1	FALSE	isolated progenitor	AQP1	UNKNOWN	SYBR	None				1			28.5393	28.5393	9.38557	19.1537	28.5393			13.608		0	TRUE	0.04	TRUE	1	35								83.8422	66.0009		Y
86	H2	FALSE	isolated progenitor	Cas9	UNKNOWN	SYBR	None				1			25.3815	25.3815	8.33481	17.0467	25.3815			10.4502		0	TRUE	0.395913	TRUE	1	35								76.3352			N
Well	Well Position	Omit	Sample Name	Target Name	Task	Reporter	Quencher	Quantity	Quantity Mean	Quantity SD	RQ	RQ Min	RQ Max	CT	ΔCT	control CT	ΔΔCT	Ct Mean	Ct SD	Delta Ct	Delta Ct Mean	Delta Ct SE	Delta Delta Ct	Automatic Ct Threshold	Ct Threshold	Automatic Baseline	Baseline Start	Baseline End	Comments	Custom1	Custom2	Custom3	Custom4	Custom5	Custom6	Tm1	Tm2	Tm3	MTP
4	A4	FALSE	isolated progenitor	ALB	UNKNOWN	SYBR	None							16.1235	16.1235	-7.39342	23.5169	16.1235						TRUE	0.247155	TRUE	1	35								79.1625			N
5	A5	FALSE	isolated progenitor	SCTR	UNKNOWN	SYBR	None				14.5896			23.6053	23.6053	12.9103	10.6951	23.6053			7.48184		-3.86687	TRUE	0.365565	TRUE	1	35								83.1597			N
16	B4	FALSE	isolated progenitor	CYP7A1	UNKNOWN	SYBR	None				7.51724			25.9365	25.9365	1.29935	24.6371	25.9365			9.81296		-2.9102	TRUE	0.168809	TRUE	1	35								79.1625			N
17	B5	FALSE	isolated progenitor	JAG1	UNKNOWN	SYBR	None				2.48707			25.2456	25.2456	9.8464	15.3992	25.2456			9.12212		-1.31445	TRUE	0.405921	TRUE	1	35								84.4271			N
28	C4	FALSE	isolated progenitor	CYP27A1	UNKNOWN	SYBR	None				3.59905			22.3269	22.3269	2.42749	19.8994	22.3269			6.20337		-1.84762	TRUE	0.237511	TRUE	1	35								83.4522			N
29	C5	FALSE	isolated progenitor	GAPDH	UNKNOWN	SYBR	None				0.906591			17.9472	17.9472	-0.693733	18.6409	17.9472			1.82371		0.141476	TRUE	0.238789	TRUE	1	35								80.3324			N
40	D4	FALSE	isolated progenitor	CYP1A2	UNKNOWN	SYBR	None				2.16976			23.9417	23.9417	0.327656	23.614	23.9417			7.81818		-1.11754	TRUE	0.124215	TRUE	1	35								78.3825			N
41	D5	FALSE	isolated progenitor	B-actin	UNKNOWN	SYBR	None				1.57767			17.2634	17.2634	0	17.2634	17.2634			1.13993		-0.657793	TRUE	0.414766	TRUE	1	35								83.2572			N
52	E4	FALSE	isolated progenitor	EpCAM	UNKNOWN	SYBR	None				4.02275			23.1324	23.1324	7.25991	15.8725	23.1324			7.00888		-2.00818	TRUE	0.37008	TRUE	1	35								81.0149			N
53	E5	FALSE	isolated progenitor	CAR2	UNKNOWN	SYBR	None				0.847323			26.9437	26.9437	6.39101	20.5527	26.9437			10.8202		0.239016	TRUE	0.383372	TRUE	1	35								82.8672			N
64	F4	FALSE	isolated progenitor	SOX9	UNKNOWN	SYBR	None				8.99151			20.1122	20.1122	8.70854	11.4036	20.1122			3.98868		-3.16856	TRUE	0.125917	TRUE	1	35								84.8171			N
65	F5	FALSE	isolated progenitor	AQP8	UNKNOWN	SYBR	None				1.14003			24.0287	24.0287	3.37321	20.6555	24.0287			7.9052		-0.189077	TRUE	0.327726	TRUE	1	35								82.9647			N
76	G4	FALSE	isolated progenitor	OPN	UNKNOWN	SYBR	None				54.3297			24.7744	24.7744	11.8735	12.901	24.7744			8.65093		-5.76367	TRUE	0.169767	TRUE	1	35								82.3798			N
77	G5	FALSE	isolated progenitor	BSEP	UNKNOWN	SYBR	None				0.579824			26.7601	26.7601	2.16987	24.5902	26.7601			10.6366		0.786312	TRUE	0.360443	TRUE	1	35								80.9174			N
88	H4	FALSE	isolated progenitor	AQP1	UNKNOWN	SYBR	None				11.1324			26.2548	26.2548	9.38557	16.8692	26.2548			10.1313		-3.47669	TRUE	0.04	TRUE	1	35								83.9397			N
89	H5	FALSE	isolated progenitor	Cas9	UNKNOWN	SYBR	None				2.01562			25.5625	25.5625	8.33481	17.2277	25.5625			9.43899		-1.01122	TRUE	0.395913	TRUE	1	35								76.3352			N
